# Supplementary material for: Evidence for an Ordering Transition near 120 K in an Intrinsically Disordered Protein, Casein
Source: Molecules. 2021 Oct 1;26(19):5971. doi: 10.3390/molecules26195971 (PMC8512290; doi:10.3390/molecules26195971)
Supplement: Supplementary file 1 [file molecules-26-05971-s001.zip]

Archive with 1 entries (1 files):
- molecules-1375245-supplementary.pdf
